# Supplementary material for: Opportunities and Challenges to Improve a Public Research Program in Plant Breeding and Enhance Underutilized Plant Genetic Resources in the Tropics
Source: Genes (Basel). 2021 Oct 9;12(10):1584. doi: 10.3390/genes12101584 (PMC8535561; doi:10.3390/genes12101584)
Supplement: Supplementary file 1 [file genes-12-01584-s001.zip]

Archive with 3 entries (3 files):
- Supplementary Materials File S1.pdf
- Supplementary Materials Table S1.pdf
- Supplementary Materials Table S2.xlsx
