# Supplementary material for: Opportunities and Challenges to Improve a Public Research Program in Plant Breeding and Enhance Underutilized Plant Genetic Resources in the Tropics
Source: Genes (Basel). 2021 Oct 9;12(10):1584. doi: 10.3390/genes12101584 (PMC8535561; doi:10.3390/genes12101584)
Supplement: Supplementary file 1 [file genes-12-01584-s001.zip › Supplementary Materials Table S2.xlsx]

## Sheet: Background
Researcher_number	Afiliation	Gender	Age_range	Agrosavia's_rank	Highest_academic_degree	Abroad	Experience_range
A_028	PG&PGR	Male	51_60	M.Sc.Researcher	M.Sc.	No	20_30
A_017	PG&PGR	Male	20_30	Ph.D.Associate_Researcher	Ph.D.	Yes	1_10
A_026	PG&PGR	Female	20_30	Research_support_professional	Bachelor's_degree	No	1_10
A_018	PG&PGR	Male	51_60	Ph.D.Associate_Researcher	Ph.D.	Yes	More_30
A_010	PG&PGR	Male	61_70	Ph.D.Researcher	Ph.D.	Yes	20_30
A_023	PG&PGR	Female	41_50	Ph.D.Associate_Researcher	Ph.D.	No	1_10
A_029	PG&PGR	Male	31_40	Ph.D.Researcher	Ph.D.	Yes	10_20
A_014	PG&PGR	Female	51_60	Ph.D.Associate_Researcher	Ph.D.	No	20_30
A_027	PG&PGR	Female	31_40	Ph.D.Researcher	Ph.D.	Yes	10_20
A_051	PG&PGR	Female	31_40	Ph.D.Researcher	Ph.D.	Yes	1_10
A_043	PG&PGR	Male	31_40	M.Sc.Researcher	M.Sc.	No	1_10
A_047	PG&PGR	Male	31_40	Research_Professional	M.Sc.	No	1_10
A_001	PG&PGR	Male	31_40	M.Sc.Researcher	M.Sc.	No	1_10
A_005	PG&PGR	Male	51_60	Research_Professional	Bachelor's_degree	No	1_10
A_030	PG&PGR	Male	20_30	M.Sc.Researcher	M.Sc.	No	1_10
A_032	PG&PGR	Female	31_40	M.Sc.Researcher	M.Sc.	No	1_10
A_052	PG&PGR	Male	31_40	M.Sc.Researcher	M.Sc.	No	1_10
A_021	PG&PGR	Male	31_40	Research_Professional	Bachelor's_degree	No	1_10
A_003	PG&PGR	Male	61_70	Consultant	M.Sc.	No	More_30
A_049	PG&PGR	Male	61_70	M.Sc.Researcher	M.Sc.	Yes	1_10
A_037	PG&PGR	Male	31_40	Research_Professional	Bachelor's_degree	No	1_10
A_033	PG&PGR	Female	41_50	Ph.D.Researcher	Ph.D.	Yes	1_10
A_024	PG&PGR	Male	31_40	M.Sc._Associate_Researcher	M.Sc.	No	1_10
A_008	PG&PGR	Male	51_60	Research_Professional	Bachelor's_degree	No	More_30
A_050	PG&PGR	Male	31_40	M.Sc.Researcher	M.Sc.	No	1_10
A_038	PG&PGR	Male	20_30	M.Sc.Researcher	M.Sc.	No	1_10
A_039	PG&PGR	Male	41_50	M.Sc.Researcher	M.Sc.	Yes	1_10
A_004	PG&PGR	Male	31_40	M.Sc._Associate_Researcher	M.Sc.	No	10_20
A_040	PG&PGR	Male	20_30	Research_support_professional	Bachelor's_degree	No	1_10
A_044	PG&PGR	Male	31_40	M.Sc.Researcher	M.Sc.	No	1_10
A_011	PG&PGR	Male	51_60	Ph.D.Associate_Researcher	Ph.D.	Yes	More_30
A_048	PG&PGR	Female	31_40	M.Sc.Researcher	M.Sc.	No	1_10
A_015	PG&PGR	Female	31_40	M.Sc.Researcher	M.Sc.	No	1_10
A_034	PG&PGR	Female	51_60	M.Sc._Associate_Researcher	M.Sc.	No	20_30
A_019	PG&PGR	Male	31_40	M.Sc._Associate_Researcher	M.Sc.	Yes	1_10
A_016	PG&PGR	Female	31_40	M.Sc.Researcher	M.Sc.	No	1_10
A_020	PG&PGR	Male	41_50	M.Sc.Researcher	M.Sc.	Yes	10_20
A_006	PG&PGR	Male	61_70	Research_Professional	Bachelor's_degree	No	10_20
A_007	PG&PGR	Male	20_30	Research_Professional	Bachelor's_degree	No	1_10
A_035	PG&PGR	Female	41_50	Ph.D.Researcher	Ph.D.	Yes	1_10
A_025	PG&PGR	Male	20_30	M.Sc.Researcher	M.Sc.	Yes	1_10
A_022	PG&PGR	Male	61_70	Research_Professional	Graduate_Certificate_degree	No	20_30
A_002	PG&PGR	Male	31_40	M.Sc.Researcher	M.Sc.	Yes	1_10
A_041	PG&PGR	Male	51_60	M.Sc._Associate_Researcher	M.Sc.	No	20_30
A_036	PG&PGR	Female	41_50	Ph.D.Associate_Researcher	Ph.D.	No	10_20
A_031	PG&PGR	Male	61_70	M.Sc._Senior_Researcher	M.Sc.	No	20_30
A_012	PG&PGR	Male	61_70	M.Sc._Associate_Researcher	M.Sc.	Yes	More_30
A_009	PG&PGR	Female	31_40	M.Sc.Researcher	M.Sc.	No	1_10
A_045	PG&PGR	Male	41_50	Ph.D.Researcher	Ph.D.	No	20_30
A_013	PG&PGR	Male	51_60	Ph.D.Researcher	Ph.D.	Yes	20_30
A_046	PG&PGR	Female	31_40	M.Sc.Researcher	M.Sc.	No	1_10
A_042	PG&PGR	Male	61_70	M.Sc._Associate_Researcher	M.Sc.	Yes	More_30

## Sheet: Networking_NODES
Researcher_number	Afiliation	Gender	Age_range	Agrosavia's_rank	Highest_academic_degree	Abroad	Experience_range
A_001	PG&PGR	Male	31_40	M.Sc.Researcher	M.Sc.	No	1_10
A_002	PG&PGR	Male	31_40	M.Sc.Researcher	M.Sc.	Yes	1_10
A_003	PG&PGR	Male	61_70	Consultant	M.Sc.	No	More_30
A_004	PG&PGR	Male	31_40	M.Sc._Associate_Researcher	M.Sc.	No	10_20
A_005	PG&PGR	Male	51_60	Research_Professional	Bachelor's_degree	No	1_10
A_006	PG&PGR	Male	61_70	Research_Professional	Bachelor's_degree	No	10_20
A_007	PG&PGR	Male	20_30	Research_Professional	Bachelor's_degree	No	1_10
A_008	PG&PGR	Male	51_60	Research_Professional	Bachelor's_degree	No	More_30
A_009	PG&PGR	Female	31_40	M.Sc.Researcher	M.Sc.	No	1_10
A_010	PG&PGR	Male	61_70	Ph.D.Researcher	Ph.D.	Yes	20_30
A_011	PG&PGR	Male	51_60	Ph.D.Associate_Researcher	Ph.D.	Yes	More_30
A_012	PG&PGR	Male	61_70	M.Sc._Associate_Researcher	M.Sc.	Yes	More_30
A_013	PG&PGR	Male	51_60	Ph.D.Researcher	Ph.D.	Yes	20_30
A_014	PG&PGR	Female	51_60	Ph.D.Associate_Researcher	Ph.D.	No	20_30
A_015	PG&PGR	Female	31_40	M.Sc.Researcher	M.Sc.	No	1_10
A_016	PG&PGR	Female	31_40	M.Sc.Researcher	M.Sc.	No	1_10
A_017	PG&PGR	Male	20_30	Ph.D.Associate_Researcher	Ph.D.	Yes	1_10
A_018	PG&PGR	Male	51_60	Ph.D.Associate_Researcher	Ph.D.	Yes	More_30
A_019	PG&PGR	Male	31_40	M.Sc._Associate_Researcher	M.Sc.	Yes	1_10
A_020	PG&PGR	Male	41_50	M.Sc.Researcher	M.Sc.	Yes	10_20
A_021	PG&PGR	Male	31_40	Research_Professional	Bachelor's_degree	No	1_10
A_022	PG&PGR	Male	61_70	Research_Professional	Graduate_Certificate_degree	No	20_30
A_023	PG&PGR	Female	41_50	Ph.D.Associate_Researcher	Ph.D.	No	1_10
A_024	PG&PGR	Male	31_40	M.Sc._Associate_Researcher	M.Sc.	No	1_10
A_025	PG&PGR	Male	20_30	M.Sc.Researcher	M.Sc.	Yes	1_10
A_026	PG&PGR	Female	20_30	Research_support_professional	Bachelor's_degree	No	1_10
A_027	PG&PGR	Female	31_40	Ph.D.Researcher	Ph.D.	Yes	10_20
A_028	PG&PGR	Male	51_60	M.Sc.Researcher	M.Sc.	No	20_30
A_029	PG&PGR	Male	31_40	Ph.D.Researcher	Ph.D.	Yes	10_20
A_030	PG&PGR	Male	20_30	M.Sc.Researcher	M.Sc.	No	1_10
A_031	PG&PGR	Male	61_70	M.Sc._Senior_Researcher	M.Sc.	No	20_30
A_032	PG&PGR	Female	31_40	M.Sc.Researcher	M.Sc.	No	1_10
A_033	PG&PGR	Female	41_50	Ph.D.Researcher	Ph.D.	Yes	1_10
A_034	PG&PGR	Female	51_60	M.Sc._Associate_Researcher	M.Sc.	No	20_30
A_035	PG&PGR	Female	41_50	Ph.D.Researcher	Ph.D.	Yes	1_10
A_036	PG&PGR	Female	41_50	Ph.D.Associate_Researcher	Ph.D.	No	10_20
A_037	PG&PGR	Male	31_40	Research_Professional	Bachelor's_degree	No	1_10
A_038	PG&PGR	Male	20_30	M.Sc.Researcher	M.Sc.	No	1_10
A_039	PG&PGR	Male	41_50	M.Sc.Researcher	M.Sc.	Yes	1_10
A_040	PG&PGR	Male	20_30	Research_support_professional	Bachelor's_degree	No	1_10
A_041	PG&PGR	Male	51_60	M.Sc._Associate_Researcher	M.Sc.	No	20_30
A_042	PG&PGR	Male	61_70	M.Sc._Associate_Researcher	M.Sc.	Yes	More_30
A_043	PG&PGR	Male	31_40	M.Sc.Researcher	M.Sc.	No	1_10
A_044	PG&PGR	Male	31_40	M.Sc.Researcher	M.Sc.	No	1_10
A_045	PG&PGR	Male	41_50	Ph.D.Researcher	Ph.D.	No	20_30
A_046	PG&PGR	Female	31_40	M.Sc.Researcher	M.Sc.	No	1_10
A_047	PG&PGR	Male	31_40	Research_Professional	M.Sc.	No	1_10
A_048	PG&PGR	Female	31_40	M.Sc.Researcher	M.Sc.	No	1_10
A_049	PG&PGR	Male	61_70	M.Sc.Researcher	M.Sc.	Yes	1_10
A_050	PG&PGR	Male	31_40	M.Sc.Researcher	M.Sc.	No	1_10
E_001	External	NA	NA	NA	NA	NA	NA
E_002	External	NA	NA	NA	NA	NA	NA
E_003	External	NA	NA	NA	NA	NA	NA
E_004	External	NA	NA	NA	NA	NA	NA
E_005	External	NA	NA	NA	NA	NA	NA
E_006	External	NA	NA	NA	NA	NA	NA
E_007	External	NA	NA	NA	NA	NA	NA
E_008	External	NA	NA	NA	NA	NA	NA
E_009	External	NA	NA	NA	NA	NA	NA
E_010	External	NA	NA	NA	NA	NA	NA
E_011	External	NA	NA	NA	NA	NA	NA
E_012	External	NA	NA	NA	NA	NA	NA
E_013	External	NA	NA	NA	NA	NA	NA
E_014	External	NA	NA	NA	NA	NA	NA
E_015	External	NA	NA	NA	NA	NA	NA
E_016	External	NA	NA	NA	NA	NA	NA
E_017	External	NA	NA	NA	NA	NA	NA
E_018	External	NA	NA	NA	NA	NA	NA
E_019	External	NA	NA	NA	NA	NA	NA
E_020	External	NA	NA	NA	NA	NA	NA
E_021	External	NA	NA	NA	NA	NA	NA
E_022	External	NA	NA	NA	NA	NA	NA
E_023	External	NA	NA	NA	NA	NA	NA
E_024	External	NA	NA	NA	NA	NA	NA
E_025	External	NA	NA	NA	NA	NA	NA
E_026	External	NA	NA	NA	NA	NA	NA
E_027	External	NA	NA	NA	NA	NA	NA
E_028	External	NA	NA	NA	NA	NA	NA
E_029	External	NA	NA	NA	NA	NA	NA
E_030	External	NA	NA	NA	NA	NA	NA
E_031	External	NA	NA	NA	NA	NA	NA
E_032	External	NA	NA	NA	NA	NA	NA
E_033	External	NA	NA	NA	NA	NA	NA
E_034	External	NA	NA	NA	NA	NA	NA
E_035	External	NA	NA	NA	NA	NA	NA
E_036	External	NA	NA	NA	NA	NA	NA
E_037	External	NA	NA	NA	NA	NA	NA
E_038	External	NA	NA	NA	NA	NA	NA
E_039	External	NA	NA	NA	NA	NA	NA
E_040	External	NA	NA	NA	NA	NA	NA
E_041	External	NA	NA	NA	NA	NA	NA
E_042	External	NA	NA	NA	NA	NA	NA
E_043	External	NA	NA	NA	NA	NA	NA
E_044	External	NA	NA	NA	NA	NA	NA
E_045	External	NA	NA	NA	NA	NA	NA
E_046	External	NA	NA	NA	NA	NA	NA
E_047	External	NA	NA	NA	NA	NA	NA
E_048	External	NA	NA	NA	NA	NA	NA
E_049	External	NA	NA	NA	NA	NA	NA
E_050	External	NA	NA	NA	NA	NA	NA
E_051	External	NA	NA	NA	NA	NA	NA
E_052	External	NA	NA	NA	NA	NA	NA
E_053	External	NA	NA	NA	NA	NA	NA
E_054	External	NA	NA	NA	NA	NA	NA
E_055	External	NA	NA	NA	NA	NA	NA
E_056	External	NA	NA	NA	NA	NA	NA
E_057	External	NA	NA	NA	NA	NA	NA
E_058	External	NA	NA	NA	NA	NA	NA
E_059	External	NA	NA	NA	NA	NA	NA
E_060	External	NA	NA	NA	NA	NA	NA
E_061	External	NA	NA	NA	NA	NA	NA
E_062	External	NA	NA	NA	NA	NA	NA
E_063	External	NA	NA	NA	NA	NA	NA
E_064	External	NA	NA	NA	NA	NA	NA
E_065	External	NA	NA	NA	NA	NA	NA
E_066	External	NA	NA	NA	NA	NA	NA
E_067	External	NA	NA	NA	NA	NA	NA
E_068	External	NA	NA	NA	NA	NA	NA
E_069	External	NA	NA	NA	NA	NA	NA
E_070	External	NA	NA	NA	NA	NA	NA
E_071	External	NA	NA	NA	NA	NA	NA
E_072	External	NA	NA	NA	NA	NA	NA
E_073	External	NA	NA	NA	NA	NA	NA
E_074	External	NA	NA	NA	NA	NA	NA
E_075	External	NA	NA	NA	NA	NA	NA
E_076	External	NA	NA	NA	NA	NA	NA
E_077	External	NA	NA	NA	NA	NA	NA
E_078	External	NA	NA	NA	NA	NA	NA
E_079	External	NA	NA	NA	NA	NA	NA
E_080	External	NA	NA	NA	NA	NA	NA
E_081	External	NA	NA	NA	NA	NA	NA
E_082	External	NA	NA	NA	NA	NA	NA
E_083	External	NA	NA	NA	NA	NA	NA
E_084	External	NA	NA	NA	NA	NA	NA
E_085	External	NA	NA	NA	NA	NA	NA
E_086	External	NA	NA	NA	NA	NA	NA
E_087	External	NA	NA	NA	NA	NA	NA
E_088	External	NA	NA	NA	NA	NA	NA
E_089	External	NA	NA	NA	NA	NA	NA
E_090	External	NA	NA	NA	NA	NA	NA
E_091	External	NA	NA	NA	NA	NA	NA
E_092	External	NA	NA	NA	NA	NA	NA
E_093	External	NA	NA	NA	NA	NA	NA
E_094	External	NA	NA	NA	NA	NA	NA
E_095	External	NA	NA	NA	NA	NA	NA
E_096	External	NA	NA	NA	NA	NA	NA
E_097	External	NA	NA	NA	NA	NA	NA
E_098	External	NA	NA	NA	NA	NA	NA
E_099	External	NA	NA	NA	NA	NA	NA
E_100	External	NA	NA	NA	NA	NA	NA
E_101	External	NA	NA	NA	NA	NA	NA
E_102	External	NA	NA	NA	NA	NA	NA
E_103	External	NA	NA	NA	NA	NA	NA
E_104	External	NA	NA	NA	NA	NA	NA
E_105	External	NA	NA	NA	NA	NA	NA
E_106	External	NA	NA	NA	NA	NA	NA
E_107	External	NA	NA	NA	NA	NA	NA
E_108	External	NA	NA	NA	NA	NA	NA
E_109	External	NA	NA	NA	NA	NA	NA
E_110	External	NA	NA	NA	NA	NA	NA
E_111	External	NA	NA	NA	NA	NA	NA
E_112	External	NA	NA	NA	NA	NA	NA
E_113	External	NA	NA	NA	NA	NA	NA
E_114	External	NA	NA	NA	NA	NA	NA
E_115	External	NA	NA	NA	NA	NA	NA
E_116	External	NA	NA	NA	NA	NA	NA
E_117	External	NA	NA	NA	NA	NA	NA

## Sheet: Networking_EDGES
From_Research_Number	To_Research_Number	type_interaction
A_001	A_014	Technical_advising
A_001	A_014	Germplasm_Interchange
A_001	A_023	Collaboration_projects
A_001	A_024	Scientific_paper
A_001	A_024	Technical_advising
A_001	A_024	Discussion_advances
A_001	A_024	Collaboration_projects
A_001	A_042	Discussion_advances
A_001	A_043	Discussion_advances
A_001	A_043	Collaboration_projects
A_001	E_038	Technical_advising
A_001	E_038	Discussion_advances
A_001	E_038	Germplasm_Interchange
A_001	E_038	Collaboration_projects
A_001	E_092	Technical_advising
A_002	A_001	Scientific_paper
A_002	A_001	Technical_advising
A_002	A_001	Discussion_advances
A_002	A_001	Collaboration_projects
A_002	A_019	Technical_advising
A_002	A_019	Discussion_advances
A_002	A_039	Technical_advising
A_002	A_039	Discussion_advances
A_002	E_006	Collaboration_projects
A_002	E_033	Collaboration_projects
A_002	E_051	Scientific_paper
A_002	E_051	Technical_advising
A_002	E_051	Discussion_advances
A_002	E_074	Technical_advising
A_002	E_074	Discussion_advances
A_003	A_011	Collaboration_projects
A_003	A_022	Scientific_paper
A_003	A_022	Germplasm_Interchange
A_003	A_022	Collaboration_projects
A_003	A_027	Collaboration_projects
A_003	A_028	Collaboration_projects
A_003	A_031	Collaboration_projects
A_003	A_035	Collaboration_projects
A_003	A_040	Scientific_paper
A_003	A_040	Collaboration_projects
A_003	A_041	Germplasm_Interchange
A_003	A_041	Collaboration_projects
A_003	E_005	Scientific_paper
A_003	E_005	Collaboration_projects
A_003	E_013	Collaboration_projects
A_003	E_022	Collaboration_projects
A_003	E_026	Collaboration_projects
A_003	E_034	Collaboration_projects
A_003	E_051	Collaboration_projects
A_003	E_052	Collaboration_projects
A_003	E_060	Collaboration_projects
A_003	E_066	Collaboration_projects
A_003	E_073	Collaboration_projects
A_003	E_081	Scientific_paper
A_003	E_081	Collaboration_projects
A_003	E_096	Collaboration_projects
A_003	E_107	Collaboration_projects
A_003	E_109	Collaboration_projects
A_003	E_111	Collaboration_projects
A_003	E_113	Scientific_paper
A_004	A_006	Scientific_paper
A_004	A_006	Technical_advising
A_004	A_006	New_varieties
A_004	A_006	Collaboration_projects
A_005	A_006	Collaboration_projects
A_005	E_026	Scientific_paper
A_006	A_004	Scientific_paper
A_006	A_004	Discussion_advances
A_006	A_004	New_varieties
A_006	A_004	Collaboration_projects
A_006	A_008	Discussion_advances
A_006	A_008	New_varieties
A_006	A_008	Collaboration_projects
A_006	E_020	Technical_advising
A_006	E_028	Technical_advising
A_006	E_043	Collaboration_projects
A_006	E_047	Collaboration_projects
A_006	E_051	Collaboration_projects
A_006	E_054	Technical_advising
A_006	E_057	Scientific_paper
A_006	E_086	Scientific_paper
A_006	E_087	Collaboration_projects
A_006	E_094	Scientific_paper
A_006	E_096	Technical_advising
A_006	E_101	Collaboration_projects
A_006	E_106	Scientific_paper
A_006	E_106	Collaboration_projects
A_007	A_014	Scientific_paper
A_007	A_014	Technical_advising
A_007	A_014	Collaboration_projects
A_007	A_031	Scientific_paper
A_007	A_031	Technical_advising
A_007	A_031	Discussion_advances
A_007	A_031	Collaboration_projects
A_007	E_014	Germplasm_Interchange
A_007	E_084	Collaboration_projects
A_007	E_107	Technical_advising
A_007	E_107	Discussion_advances
A_007	E_107	Collaboration_projects
A_008	A_004	Scientific_paper
A_008	A_004	Discussion_advances
A_008	A_004	Germplasm_Interchange
A_008	A_004	New_varieties
A_008	A_004	Collaboration_projects
A_008	A_006	Scientific_paper
A_008	A_006	Discussion_advances
A_008	A_006	Germplasm_Interchange
A_008	A_006	New_varieties
A_008	A_006	Collaboration_projects
A_008	A_014	Technical_advising
A_008	A_014	Discussion_advances
A_008	A_014	Germplasm_Interchange
A_008	E_011	Scientific_paper
A_008	E_011	Collaboration_projects
A_008	E_063	Technical_advising
A_008	E_092	Technical_advising
A_008	E_092	Discussion_advances
A_009	A_010	Technical_advising
A_009	A_010	Discussion_advances
A_009	A_010	Collaboration_projects
A_009	A_013	Technical_advising
A_009	A_014	Collaboration_projects
A_009	A_031	Technical_advising
A_009	A_031	Discussion_advances
A_009	A_031	Collaboration_projects
A_009	E_007	Technical_advising
A_011	A_003	Technical_advising
A_011	A_003	Discussion_advances
A_011	A_012	Scientific_paper
A_011	A_012	New_varieties
A_011	A_012	Collaboration_projects
A_011	A_018	Technical_advising
A_011	A_029	Discussion_advances
A_011	A_042	Discussion_advances
A_011	A_042	Germplasm_Interchange
A_011	E_060	Technical_advising
A_011	E_060	Discussion_advances
A_011	E_061	Collaboration_projects
A_011	E_063	Collaboration_projects
A_011	E_067	Scientific_paper
A_011	E_067	Collaboration_projects
A_011	E_109	Technical_advising
A_011	E_109	Discussion_advances
A_012	A_010	Scientific_paper
A_012	A_011	Scientific_paper
A_012	A_011	Technical_advising
A_012	A_011	Discussion_advances
A_012	A_011	New_varieties
A_012	A_011	Collaboration_projects
A_012	A_014	Germplasm_Interchange
A_012	E_054	Germplasm_Interchange
A_012	E_054	New_varieties
A_012	E_054	Collaboration_projects
A_012	E_061	Scientific_paper
A_012	E_061	Technical_advising
A_012	E_061	Discussion_advances
A_012	E_063	Scientific_paper
A_012	E_063	Technical_advising
A_012	E_063	Discussion_advances
A_012	E_063	Collaboration_projects
A_012	E_109	Scientific_paper
A_012	E_109	Discussion_advances
A_012	E_109	New_varieties
A_012	E_109	Collaboration_projects
A_013	A_014	Discussion_advances
A_013	A_014	Collaboration_projects
A_013	A_036	Collaboration_projects
A_013	E_092	Technical_advising
A_013	E_092	Discussion_advances
A_013	E_092	Collaboration_projects
A_014	A_013	Technical_advising
A_014	A_019	Technical_advising
A_014	A_020	Scientific_paper
A_014	A_020	Technical_advising
A_014	A_028	Technical_advising
A_014	A_031	Technical_advising
A_014	A_031	Discussion_advances
A_014	A_041	Technical_advising
A_014	E_019	Scientific_paper
A_014	E_048	Technical_advising
A_014	E_063	Technical_advising
A_014	E_092	Scientific_paper
A_014	E_092	Technical_advising
A_014	E_092	Discussion_advances
A_014	E_092	Collaboration_projects
A_014	E_107	Technical_advising
A_014	E_107	Discussion_advances
A_015	A_014	Technical_advising
A_015	A_014	Discussion_advances
A_015	A_014	Germplasm_Interchange
A_015	A_016	Technical_advising
A_015	A_016	Discussion_advances
A_015	A_017	Discussion_advances
A_015	A_018	Discussion_advances
A_015	A_018	Collaboration_projects
A_015	A_019	Discussion_advances
A_015	A_025	Discussion_advances
A_015	A_035	Discussion_advances
A_015	E_010	Collaboration_projects
A_015	E_035	Collaboration_projects
A_015	E_042	Discussion_advances
A_015	E_042	Germplasm_Interchange
A_015	E_042	Collaboration_projects
A_015	E_044	Collaboration_projects
A_015	E_069	Scientific_paper
A_015	E_069	Collaboration_projects
A_015	E_100	Collaboration_projects
A_015	E_104	Collaboration_projects
A_015	E_105	Collaboration_projects
A_016	A_029	Discussion_advances
A_016	E_017	Collaboration_projects
A_017	A_014	Technical_advising
A_017	A_016	Technical_advising
A_017	A_018	Technical_advising
A_017	A_018	Discussion_advances
A_017	A_018	Collaboration_projects
A_017	A_019	Technical_advising
A_017	A_019	Discussion_advances
A_017	A_029	Scientific_paper
A_017	A_029	Technical_advising
A_017	A_029	Discussion_advances
A_017	A_029	Collaboration_projects
A_017	A_033	Technical_advising
A_017	A_033	Discussion_advances
A_017	A_033	Collaboration_projects
A_017	A_036	Technical_advising
A_017	A_036	Discussion_advances
A_017	A_036	Collaboration_projects
A_017	E_103	Discussion_advances
A_017	E_103	Collaboration_projects
A_018	A_014	Germplasm_Interchange
A_018	A_017	Collaboration_projects
A_018	A_020	Scientific_paper
A_018	A_020	Collaboration_projects
A_018	A_028	Germplasm_Interchange
A_018	A_038	Technical_advising
A_018	A_042	Scientific_paper
A_018	A_042	New_varieties
A_018	A_042	Collaboration_projects
A_018	A_047	Collaboration_projects
A_018	E_044	Collaboration_projects
A_018	E_063	Technical_advising
A_018	E_063	New_varieties
A_018	E_063	Collaboration_projects
A_018	E_070	Collaboration_projects
A_018	E_079	New_varieties
A_018	E_079	Collaboration_projects
A_018	E_083	Collaboration_projects
A_018	E_085	Collaboration_projects
A_018	E_091	Collaboration_projects
A_018	E_092	Germplasm_Interchange
A_018	E_099	Scientific_paper
A_018	E_099	New_varieties
A_018	E_099	Collaboration_projects
A_018	E_104	Collaboration_projects
A_018	E_112	Scientific_paper
A_018	E_112	New_varieties
A_018	E_112	Collaboration_projects
A_019	A_017	Technical_advising
A_019	A_017	Discussion_advances
A_019	A_029	Scientific_paper
A_019	A_029	Technical_advising
A_019	A_029	Discussion_advances
A_019	A_029	Collaboration_projects
A_019	A_033	Discussion_advances
A_019	A_042	Discussion_advances
A_020	A_014	Scientific_paper
A_020	A_017	Discussion_advances
A_020	A_018	Technical_advising
A_020	A_018	Discussion_advances
A_020	E_092	Scientific_paper
A_020	E_092	Collaboration_projects
A_021	A_022	Technical_advising
A_021	A_022	Discussion_advances
A_021	A_022	Germplasm_Interchange
A_021	A_022	Collaboration_projects
A_021	A_027	Technical_advising
A_021	A_027	Collaboration_projects
A_021	A_046	Technical_advising
A_021	A_046	Discussion_advances
A_021	A_046	Collaboration_projects
A_021	E_050	Technical_advising
A_021	E_050	New_varieties
A_021	E_050	Collaboration_projects
A_023	A_001	Technical_advising
A_023	A_003	Technical_advising
A_023	A_024	Scientific_paper
A_023	A_024	New_varieties
A_023	A_024	Collaboration_projects
A_023	A_029	Discussion_advances
A_023	A_042	Discussion_advances
A_023	E_104	Germplasm_Interchange
A_024	A_001	Collaboration_projects
A_024	A_014	Germplasm_Interchange
A_024	A_023	Scientific_paper
A_024	A_023	Discussion_advances
A_024	A_023	New_varieties
A_024	A_023	Collaboration_projects
A_024	A_045	Scientific_paper
A_024	E_034	Technical_advising
A_024	E_034	Collaboration_projects
A_024	E_038	Technical_advising
A_024	E_038	Discussion_advances
A_024	E_038	Germplasm_Interchange
A_024	E_038	New_varieties
A_024	E_038	Collaboration_projects
A_024	E_056	Scientific_paper
A_024	E_090	Scientific_paper
A_024	E_110	Scientific_paper
A_025	A_003	Technical_advising
A_025	A_003	Discussion_advances
A_025	A_003	Collaboration_projects
A_025	A_027	Discussion_advances
A_025	A_027	Collaboration_projects
A_025	A_030	Germplasm_Interchange
A_025	A_036	Germplasm_Interchange
A_025	A_042	Technical_advising
A_025	A_042	Discussion_advances
A_025	A_042	Collaboration_projects
A_025	A_046	Discussion_advances
A_025	A_046	Germplasm_Interchange
A_025	A_046	Collaboration_projects
A_025	E_034	Technical_advising
A_025	E_034	Collaboration_projects
A_025	E_063	Technical_advising
A_025	E_092	Discussion_advances
A_025	E_092	Collaboration_projects
A_026	A_028	Scientific_paper
A_026	A_028	Technical_advising
A_026	A_028	Germplasm_Interchange
A_026	A_028	Collaboration_projects
A_027	A_028	Germplasm_Interchange
A_027	A_031	Technical_advising
A_027	A_031	Collaboration_projects
A_027	A_036	Collaboration_projects
A_027	A_046	Collaboration_projects
A_027	E_113	Collaboration_projects
A_028	A_004	Scientific_paper
A_028	A_007	Discussion_advances
A_028	A_013	Germplasm_Interchange
A_028	A_014	Technical_advising
A_028	A_014	Discussion_advances
A_028	A_014	Collaboration_projects
A_028	A_016	Discussion_advances
A_028	A_016	Collaboration_projects
A_028	A_018	Discussion_advances
A_028	A_022	Technical_advising
A_028	A_022	Discussion_advances
A_028	A_022	Collaboration_projects
A_028	A_025	Discussion_advances
A_028	A_025	Germplasm_Interchange
A_028	A_025	Collaboration_projects
A_028	A_026	Scientific_paper
A_028	A_026	Discussion_advances
A_028	A_027	Discussion_advances
A_028	A_027	Germplasm_Interchange
A_028	A_030	Scientific_paper
A_028	A_030	Discussion_advances
A_028	A_030	Germplasm_Interchange
A_028	A_030	Collaboration_projects
A_028	A_031	Technical_advising
A_028	A_041	Discussion_advances
A_028	A_041	Collaboration_projects
A_028	A_042	Technical_advising
A_028	A_042	Collaboration_projects
A_028	E_002	Technical_advising
A_028	E_003	Technical_advising
A_028	E_003	Germplasm_Interchange
A_028	E_013	Technical_advising
A_028	E_013	Discussion_advances
A_028	E_013	Collaboration_projects
A_028	E_016	Technical_advising
A_028	E_016	Germplasm_Interchange
A_028	E_029	Technical_advising
A_028	E_030	Scientific_paper
A_028	E_054	Scientific_paper
A_028	E_055	Collaboration_projects
A_028	E_063	Technical_advising
A_028	E_065	Germplasm_Interchange
A_028	E_076	Technical_advising
A_028	E_076	Collaboration_projects
A_028	E_079	Discussion_advances
A_028	E_081	Technical_advising
A_028	E_088	Scientific_paper
A_028	E_088	Technical_advising
A_028	E_092	Collaboration_projects
A_028	E_093	Germplasm_Interchange
A_028	E_097	Technical_advising
A_028	E_097	Germplasm_Interchange
A_028	E_107	Technical_advising
A_028	E_108	Scientific_paper
A_028	E_108	Collaboration_projects
A_029	A_003	Discussion_advances
A_029	A_010	Discussion_advances
A_029	A_011	Collaboration_projects
A_029	A_014	Germplasm_Interchange
A_029	A_018	Technical_advising
A_029	A_018	Collaboration_projects
A_029	A_019	Technical_advising
A_029	A_019	Discussion_advances
A_029	A_019	Germplasm_Interchange
A_029	A_031	Technical_advising
A_029	A_033	Discussion_advances
A_029	A_034	Scientific_paper
A_029	A_034	New_varieties
A_029	A_034	Collaboration_projects
A_029	A_036	Discussion_advances
A_029	A_040	Scientific_paper
A_029	A_040	Collaboration_projects
A_029	A_041	Scientific_paper
A_029	A_042	Discussion_advances
A_029	E_008	Scientific_paper
A_029	E_062	Discussion_advances
A_029	E_103	Technical_advising
A_029	E_103	Discussion_advances
A_030	A_003	Technical_advising
A_030	A_003	Discussion_advances
A_030	A_027	Technical_advising
A_030	A_027	Discussion_advances
A_030	A_028	Scientific_paper
A_030	A_028	Germplasm_Interchange
A_030	A_031	Technical_advising
A_030	A_031	Discussion_advances
A_030	A_042	Technical_advising
A_030	A_042	Discussion_advances
A_030	E_006	New_varieties
A_030	E_038	New_varieties
A_030	E_038	Collaboration_projects
A_031	A_007	Germplasm_Interchange
A_031	A_014	Technical_advising
A_031	A_014	Germplasm_Interchange
A_031	A_014	Collaboration_projects
A_031	A_042	Technical_advising
A_031	A_042	Collaboration_projects
A_031	E_013	Collaboration_projects
A_031	E_018	Technical_advising
A_031	E_018	Collaboration_projects
A_031	E_037	Scientific_paper
A_031	E_037	New_varieties
A_031	E_039	Collaboration_projects
A_031	E_045	Collaboration_projects
A_031	E_053	Technical_advising
A_031	E_066	Collaboration_projects
A_031	E_081	Technical_advising
A_031	E_081	Collaboration_projects
A_031	E_092	Technical_advising
A_031	E_092	Germplasm_Interchange
A_031	E_092	Collaboration_projects
A_031	E_098	Collaboration_projects
A_031	E_102	Technical_advising
A_031	E_107	Scientific_paper
A_031	E_107	Technical_advising
A_031	E_107	New_varieties
A_031	E_107	Collaboration_projects
A_032	A_003	Technical_advising
A_032	A_008	Discussion_advances
A_032	A_014	Germplasm_Interchange
A_032	A_014	Collaboration_projects
A_032	A_018	Scientific_paper
A_032	A_018	Discussion_advances
A_032	A_018	Germplasm_Interchange
A_032	A_018	New_varieties
A_032	A_018	Collaboration_projects
A_032	A_030	Discussion_advances
A_032	A_036	Scientific_paper
A_032	A_041	Scientific_paper
A_032	A_042	Scientific_paper
A_032	A_042	Discussion_advances
A_032	A_042	Germplasm_Interchange
A_032	A_042	New_varieties
A_032	A_042	Collaboration_projects
A_032	E_021	Scientific_paper
A_032	E_021	Collaboration_projects
A_032	E_031	Scientific_paper
A_032	E_031	Discussion_advances
A_032	E_031	Collaboration_projects
A_032	E_040	Scientific_paper
A_032	E_040	Technical_advising
A_032	E_040	Discussion_advances
A_032	E_040	Collaboration_projects
A_032	E_041	Scientific_paper
A_032	E_041	Technical_advising
A_032	E_041	Discussion_advances
A_032	E_041	Collaboration_projects
A_032	E_044	Germplasm_Interchange
A_032	E_060	Scientific_paper
A_032	E_060	Technical_advising
A_032	E_062	Scientific_paper
A_032	E_062	Discussion_advances
A_032	E_062	Collaboration_projects
A_032	E_081	Scientific_paper
A_032	E_081	Discussion_advances
A_032	E_081	Germplasm_Interchange
A_032	E_081	Collaboration_projects
A_032	E_082	Scientific_paper
A_032	E_082	New_varieties
A_032	E_082	Collaboration_projects
A_032	E_112	Scientific_paper
A_032	E_112	Discussion_advances
A_032	E_112	Collaboration_projects
A_033	A_029	Technical_advising
A_033	A_029	Discussion_advances
A_033	A_036	Discussion_advances
A_033	A_036	Collaboration_projects
A_033	A_040	Discussion_advances
A_033	A_041	Technical_advising
A_033	E_024	Technical_advising
A_033	E_062	Discussion_advances
A_033	E_072	Technical_advising
A_033	E_077	Technical_advising
A_033	E_092	Technical_advising
A_033	E_103	Discussion_advances
A_033	E_103	Collaboration_projects
A_034	A_014	Germplasm_Interchange
A_034	A_014	Collaboration_projects
A_034	A_029	Discussion_advances
A_034	A_029	Collaboration_projects
A_034	A_041	Discussion_advances
A_034	A_041	Germplasm_Interchange
A_034	A_041	Collaboration_projects
A_034	E_015	Collaboration_projects
A_034	E_068	Collaboration_projects
A_034	E_072	Scientific_paper
A_034	E_072	Germplasm_Interchange
A_034	E_072	New_varieties
A_034	E_072	Collaboration_projects
A_034	E_077	Discussion_advances
A_034	E_077	Collaboration_projects
A_034	E_078	Collaboration_projects
A_034	E_092	Discussion_advances
A_034	E_092	Germplasm_Interchange
A_035	A_018	Technical_advising
A_035	A_018	Discussion_advances
A_035	A_018	Collaboration_projects
A_035	A_029	Discussion_advances
A_035	A_034	Germplasm_Interchange
A_035	A_034	New_varieties
A_035	A_034	Collaboration_projects
A_035	A_041	Scientific_paper
A_035	A_041	Technical_advising
A_035	A_041	Germplasm_Interchange
A_035	A_041	New_varieties
A_035	A_041	Collaboration_projects
A_035	A_048	Germplasm_Interchange
A_035	A_048	Collaboration_projects
A_035	E_035	Scientific_paper
A_035	E_036	Scientific_paper
A_035	E_060	Technical_advising
A_035	E_079	Technical_advising
A_035	E_079	Germplasm_Interchange
A_035	E_079	Collaboration_projects
A_035	E_096	Scientific_paper
A_036	A_022	Germplasm_Interchange
A_036	A_027	Technical_advising
A_036	A_027	Discussion_advances
A_036	A_027	Collaboration_projects
A_036	A_028	Germplasm_Interchange
A_036	A_038	Scientific_paper
A_036	A_038	Collaboration_projects
A_036	E_001	Collaboration_projects
A_036	E_004	Technical_advising
A_036	E_023	Collaboration_projects
A_036	E_027	Technical_advising
A_036	E_062	Scientific_paper
A_036	E_095	Technical_advising
A_036	E_114	Technical_advising
A_036	E_114	Discussion_advances
A_037	A_014	Germplasm_Interchange
A_037	A_018	Technical_advising
A_037	A_018	Collaboration_projects
A_037	A_028	Technical_advising
A_037	A_028	Discussion_advances
A_037	A_028	Germplasm_Interchange
A_037	A_028	New_varieties
A_037	A_028	Collaboration_projects
A_037	A_030	Technical_advising
A_037	A_030	Discussion_advances
A_037	A_030	Collaboration_projects
A_037	A_031	Scientific_paper
A_037	A_031	Technical_advising
A_037	A_031	Discussion_advances
A_037	A_031	New_varieties
A_037	A_031	Collaboration_projects
A_037	A_045	Technical_advising
A_037	A_045	Discussion_advances
A_037	A_045	New_varieties
A_037	A_045	Collaboration_projects
A_037	E_034	Discussion_advances
A_037	E_034	New_varieties
A_037	E_034	Collaboration_projects
A_037	E_037	Scientific_paper
A_037	E_037	Technical_advising
A_037	E_037	Collaboration_projects
A_037	E_054	Technical_advising
A_037	E_054	Collaboration_projects
A_037	E_068	Technical_advising
A_037	E_068	Collaboration_projects
A_037	E_075	Technical_advising
A_037	E_075	Collaboration_projects
A_037	E_089	Collaboration_projects
A_037	E_104	Technical_advising
A_037	E_104	Collaboration_projects
A_037	E_107	Scientific_paper
A_037	E_107	Technical_advising
A_037	E_107	Discussion_advances
A_037	E_107	New_varieties
A_037	E_107	Collaboration_projects
A_038	A_036	Technical_advising
A_038	A_036	Discussion_advances
A_038	A_042	Discussion_advances
A_038	A_042	Collaboration_projects
A_038	E_004	Technical_advising
A_038	E_021	Scientific_paper
A_038	E_039	Scientific_paper
A_038	E_039	Technical_advising
A_038	E_039	Discussion_advances
A_038	E_045	Scientific_paper
A_038	E_081	Scientific_paper
A_038	E_081	Technical_advising
A_038	E_081	Discussion_advances
A_038	E_081	Collaboration_projects
A_038	E_095	Technical_advising
A_039	A_014	Collaboration_projects
A_039	A_022	Technical_advising
A_039	A_022	Collaboration_projects
A_039	A_027	Discussion_advances
A_039	A_027	Collaboration_projects
A_039	A_031	Scientific_paper
A_039	A_031	Technical_advising
A_039	A_031	Discussion_advances
A_039	A_031	Germplasm_Interchange
A_039	A_031	New_varieties
A_039	A_031	Collaboration_projects
A_039	A_046	Discussion_advances
A_039	A_046	Collaboration_projects
A_040	A_029	Scientific_paper
A_040	A_029	Technical_advising
A_040	A_029	Discussion_advances
A_040	A_029	Collaboration_projects
A_040	A_041	Germplasm_Interchange
A_040	A_041	New_varieties
A_040	A_048	Collaboration_projects
A_040	E_059	Collaboration_projects
A_040	E_062	Technical_advising
A_040	E_062	Discussion_advances
A_040	E_062	Collaboration_projects
A_040	E_095	Scientific_paper
A_040	E_095	Collaboration_projects
A_040	E_096	Collaboration_projects
A_041	A_003	Technical_advising
A_041	A_014	Germplasm_Interchange
A_041	A_014	Collaboration_projects
A_041	A_014	Collaboration_projects
A_041	A_034	Scientific_paper
A_041	A_034	Technical_advising
A_041	A_034	Collaboration_projects
A_041	A_035	Technical_advising
A_041	A_035	Germplasm_Interchange
A_041	A_040	New_varieties
A_041	A_048	Germplasm_Interchange
A_041	E_046	Collaboration_projects
A_041	E_046	Collaboration_projects
A_041	E_060	Technical_advising
A_041	E_062	Scientific_paper
A_041	E_071	New_varieties
A_041	E_072	Scientific_paper
A_041	E_072	New_varieties
A_041	E_072	Collaboration_projects
A_041	E_082	Germplasm_Interchange
A_041	E_096	Germplasm_Interchange
A_042	A_008	Germplasm_Interchange
A_042	A_008	Collaboration_projects
A_042	A_014	Scientific_paper
A_042	A_014	Discussion_advances
A_042	A_014	Germplasm_Interchange
A_042	A_014	Collaboration_projects
A_042	A_018	New_varieties
A_042	A_018	Collaboration_projects
A_042	A_024	Discussion_advances
A_042	A_024	Collaboration_projects
A_042	A_029	Discussion_advances
A_042	A_030	Discussion_advances
A_042	A_031	Discussion_advances
A_042	A_031	Collaboration_projects
A_042	A_032	Scientific_paper
A_042	A_032	Discussion_advances
A_042	A_032	New_varieties
A_042	A_032	Collaboration_projects
A_042	A_034	Discussion_advances
A_042	A_041	Scientific_paper
A_042	A_043	Discussion_advances
A_042	E_005	Technical_advising
A_042	E_021	Discussion_advances
A_042	E_021	New_varieties
A_042	E_021	Collaboration_projects
A_042	E_032	Germplasm_Interchange
A_042	E_034	Discussion_advances
A_042	E_034	Germplasm_Interchange
A_042	E_034	Collaboration_projects
A_042	E_041	New_varieties
A_042	E_048	Collaboration_projects
A_042	E_049	Technical_advising
A_042	E_058	Scientific_paper
A_042	E_058	Collaboration_projects
A_042	E_059	Collaboration_projects
A_042	E_060	Technical_advising
A_042	E_060	Collaboration_projects
A_042	E_064	Collaboration_projects
A_042	E_073	Scientific_paper
A_042	E_073	Collaboration_projects
A_042	E_079	Discussion_advances
A_042	E_081	Scientific_paper
A_042	E_081	New_varieties
A_042	E_081	Collaboration_projects
A_043	A_001	Technical_advising
A_043	A_001	Discussion_advances
A_043	A_022	Technical_advising
A_043	A_024	Discussion_advances
A_043	A_029	Discussion_advances
A_043	A_042	Technical_advising
A_043	A_042	Discussion_advances
A_043	A_042	Collaboration_projects
A_043	A_042	Collaboration_projects
A_043	E_025	Technical_advising
A_043	E_038	Technical_advising
A_043	E_038	Discussion_advances
A_043	E_064	Scientific_paper
A_043	E_064	Technical_advising
A_043	E_064	Germplasm_Interchange
A_043	E_064	New_varieties
A_043	E_064	Collaboration_projects
A_043	E_064	Collaboration_projects
A_043	E_068	Technical_advising
A_044	A_045	Scientific_paper
A_044	A_045	Technical_advising
A_044	A_045	Discussion_advances
A_044	A_045	Germplasm_Interchange
A_044	A_045	New_varieties
A_044	A_045	Collaboration_projects
A_044	A_045	Collaboration_projects
A_044	E_080	Discussion_advances
A_044	E_080	New_varieties
A_045	A_042	Collaboration_projects
A_045	A_044	Scientific_paper
A_045	A_044	New_varieties
A_045	E_009	Technical_advising
A_045	E_080	Scientific_paper
A_045	E_080	New_varieties
A_046	A_003	Technical_advising
A_046	A_022	Germplasm_Interchange
A_046	A_022	Collaboration_projects
A_046	A_027	Technical_advising
A_046	A_027	Discussion_advances
A_046	A_027	Germplasm_Interchange
A_046	A_027	Collaboration_projects
A_046	A_029	Technical_advising
A_046	A_036	Discussion_advances
A_046	A_036	Collaboration_projects
A_046	A_038	Scientific_paper
A_046	A_038	Technical_advising
A_046	A_038	Collaboration_projects
A_046	A_042	Technical_advising
A_046	E_062	Scientific_paper
A_046	E_062	Technical_advising
A_046	E_062	Collaboration_projects
A_046	E_113	Technical_advising
A_046	E_113	Discussion_advances
A_046	E_113	Collaboration_projects
A_046	E_116	Scientific_paper
A_046	E_116	Technical_advising
A_046	E_116	New_varieties
A_046	E_116	Collaboration_projects
A_046	E_117	Technical_advising
A_046	E_117	Collaboration_projects
A_047	A_004	Collaboration_projects
A_047	A_018	Scientific_paper
A_047	A_018	Technical_advising
A_047	A_018	Discussion_advances
A_047	A_018	Collaboration_projects
A_047	A_022	Collaboration_projects
A_047	A_027	Discussion_advances
A_047	A_027	Collaboration_projects
A_047	A_050	Discussion_advances
A_047	A_050	Collaboration_projects
A_048	A_003	Technical_advising
A_048	A_003	Discussion_advances
A_048	A_003	Collaboration_projects
A_048	A_029	Technical_advising
A_048	A_034	Technical_advising
A_048	A_035	Scientific_paper
A_048	A_035	Technical_advising
A_048	A_035	Discussion_advances
A_048	A_035	Collaboration_projects
A_048	E_059	Technical_advising
A_048	E_059	Discussion_advances
A_048	E_059	Collaboration_projects
A_048	E_096	Scientific_paper
A_048	E_096	Technical_advising
A_048	E_096	Discussion_advances
A_048	E_096	Collaboration_projects
A_049	A_012	Scientific_paper
A_049	A_012	Technical_advising
A_049	A_012	Germplasm_Interchange
A_049	A_042	Scientific_paper
A_049	A_042	Technical_advising
A_049	A_042	Germplasm_Interchange
A_049	A_045	Scientific_paper
A_049	A_045	Technical_advising
A_049	A_045	Germplasm_Interchange
E_012	A_028	Discussion_advances
E_093	A_028	Germplasm_Interchange
E_093	A_031	Technical_advising

## Sheet: Survey_Agree_desagree
Question	Response	Count	Percent
Have students and young professionals a good knowledge of quantitative genetics?	Strongly desagree	4	7.7
Have students and young professionals a good knowledge of quantitative genetics?	Desagree	15	28.8
Have students and young professionals a good knowledge of quantitative genetics?	Neutral	25	48.1
Have students and young professionals a good knowledge of quantitative genetics?	Agree	7	13.5
Have students and young professionals a good knowledge of quantitative genetics?	Strongly agree	1	1.9
Have students and young professionals a good knowledge of fieldwork?	Strongly desagree	4	7.7
Have students and young professionals a good knowledge of fieldwork?	Desagree	23	44.2
Have students and young professionals a good knowledge of fieldwork?	Neutral	16	30.8
Have students and young professionals a good knowledge of fieldwork?	Agree	8	15.4
Have students and young professionals a good knowledge of fieldwork?	Strongly agree	1	1.9
Should PG&PGR group participate in advice and train students and young professionals?	Strongly desagree	1	1.9
Should PG&PGR group participate in advice and train students and young professionals?	Desagree	1	1.9
Should PG&PGR group participate in advice and train students and young professionals?	Neutral	4	7.7
Should PG&PGR group participate in advice and train students and young professionals?	Agree	19	36.5
Should PG&PGR group participate in advice and train students and young professionals?	Strongly agree	27	51.9
Should PG&PGR group open spaces for journal clubs and research discussions?	Strongly desagree	1	1.9
Should PG&PGR group open spaces for journal clubs and research discussions?	Desagree	1	1.9
Should PG&PGR group open spaces for journal clubs and research discussions?	Neutral	2	3.8
Should PG&PGR group open spaces for journal clubs and research discussions?	Agree	13	25
Should PG&PGR group open spaces for journal clubs and research discussions?	Strongly agree	35	67.3
Have PG&PGR researchers a good knowledge of MAS?	Strongly desagree	1	1.9
Have PG&PGR researchers a good knowledge of MAS?	Desagree	22	42.3
Have PG&PGR researchers a good knowledge of MAS?	Neutral	22	42.3
Have PG&PGR researchers a good knowledge of MAS?	Agree	7	13.5
Have PG&PGR researchers a good knowledge of MAS?	Strongly agree	0	0
Have PG&PGR researchers a good knowledge of experimental design?	Strongly desagree	1	1.9
Have PG&PGR researchers a good knowledge of experimental design?	Desagree	19	36.5
Have PG&PGR researchers a good knowledge of experimental design?	Neutral	15	28.8
Have PG&PGR researchers a good knowledge of experimental design?	Agree	16	30.8
Have PG&PGR researchers a good knowledge of experimental design?	Strongly agree	1	1.9
Have PG&PGR researchers a good knowledge of GxE models?	Strongly desagree	3	5.8
Have PG&PGR researchers a good knowledge of GxE models?	Desagree	14	26.9
Have PG&PGR researchers a good knowledge of GxE models?	Neutral	21	40.4
Have PG&PGR researchers a good knowledge of GxE models?	Agree	13	25
Have PG&PGR researchers a good knowledge of GxE models?	Strongly agree	1	1.9
Have PG&PGR researchers a good knowledge of quantitative genetics?	Strongly desagree	3	5.8
Have PG&PGR researchers a good knowledge of quantitative genetics?	Desagree	15	28.8
Have PG&PGR researchers a good knowledge of quantitative genetics?	Neutral	28	53.8
Have PG&PGR researchers a good knowledge of quantitative genetics?	Agree	6	11.5
Have PG&PGR researchers a good knowledge of quantitative genetics?	Strongly agree	0	0
Have PG&PGR researchers a good knowledge of molecular plant breeding?	Strongly desagree	5	9.6
Have PG&PGR researchers a good knowledge of molecular plant breeding?	Desagree	17	32.7
Have PG&PGR researchers a good knowledge of molecular plant breeding?	Neutral	23	44.2
Have PG&PGR researchers a good knowledge of molecular plant breeding?	Agree	7	13.5
Have PG&PGR researchers a good knowledge of molecular plant breeding?	Strongly agree	0	0
Have PG&PGR researchers a good knowledge of participatory plant breeding?	Strongly desagree	2	3.8
Have PG&PGR researchers a good knowledge of participatory plant breeding?	Desagree	19	36.5
Have PG&PGR researchers a good knowledge of participatory plant breeding?	Neutral	17	32.7
Have PG&PGR researchers a good knowledge of participatory plant breeding?	Agree	13	25
Have PG&PGR researchers a good knowledge of participatory plant breeding?	Strongly agree	1	1.9

## Sheet: Survey_open_question
Researcher_number	Answer
A_001	Create researcher directory with filters for different profile characteristics
A_002	Develop strategies to adapt to conditions of abiotic stress, for this, the next genotypes to be released should be planted in environments that provide the most accurate reality to the agronomic management of farmers
A_003	From my modest management as Coordinator of the Plant Breeding Network, I have always been convinced that the first level of convocation and grouping of our colleagues, lies in their Discipline, which does not quarrel with the productive systems, nor with getting involved in other disciplinary areas. I wonder how a plant breeder can solve problems of pathogens, abiotic stress or quality, without …
A_006	Greater integration and accompaniment within Agrosavia of different disciplines such as phytopathology, entomology, edaphology, plant physiology, among others, is required to have a better impact on the new genetic materials that are released to commercial fields.
A_008	I think it's a good idea and it's important to grow and learn more about the latest trends in plant breeding.
A_009	I believe that the generational change should be carried out progressively, linking the different researchers, and that frequent training in the use of biotechnology tools and geographic information systems, associated with physiology and phytochemistry studies, should be considered, in order to contribute to the generation of knowledge in genetic improvement programs. Institutional strengthening…
A_010	To preserve a broad spirit by facilitating access to and participation in related and complementary disciplines (Entomology, Phytopathology, Physiology)
A_011	Modify the scientific committee of network by product by scientific committee by knowledge network
A_014	Farmers' rights should be recognized for varieties that have been cloned from farmers' materials. Review in the germplasm banks the existence of materials that have come from previous breeding processes such as corn, soybeans, peas, beans, among others. We must be proactive and review in the network the inclusion of species that do not have entities that work in their improvement and be new produ…
A_015	Invite all the people who work in genetic resources and breeding within the Corporation to participate in the meetings, not just a few.
A_016	The issue of Climate Change must be taken into account
A_017	For a few species (in which Agrosavia can become a national and international reference) it is essential to agree on intensive and standardized collection, characterization (at phenotypic and genetic level) in several regions and breeding programs with guaranteed financing and human resources in the long term
A_018	Few crops but deep research.
A_019	The creation of recurrent and sustainable programs of genetic breeding is essential, these must have clear objectives for the medium and long term and have the support of the Corporation
A_024	The communication spaces and links of the plant breeders in the Corporation must be strengthened. Some time ago we worked with several institutions and the Ministry of Agriculture and Social Development in the proposal of a policy that directs the plant breeding in the country, we must take up the idea again. 3) Implement generational replacement programs between expert plant breeders and those w…
A_025	All the plant breeders in the corporation should be included when events or meetings of plant breeders are held. This is because, if I am not mistaken, some events have already taken place and the information in my particular case arrived just when this event had already happened. I consider that the inclusion of all the researchers that are related to this area is important to strengthen this li…
A_028	It is a good start, once the conformation of the Network is consolidated, it is necessary to design participative strategies to keep the participation active. This determines the future dynamics.
A_029	Agrosavia has the social commitment to reinforce the genetic improvement in Colombia. It is necessary to look for the way to configure long term breeding programs articulated to the agenda
A_030	Not knowing the skills and knowledge of the researchers in general of the Corporation, the general responses requested were answered at the personal level.
A_031	Only as a discipline we will not achieve anything; it is necessary to link Physiologists (Plant Breeder and Physiologist is a good team to achieve the improvement of crops)
A_032	The network must prioritize the crops on which to work Corpoica. Define concrete and specific spaces of discussion that allow the articulation within the centers and between centers. Promote the importance of this network within the corporate strategic framework. Have a team that coordinates the network in an impartial manner, with leadership and credibility.
A_034	Invitation to colleagues from cross-cutting disciplines in the areas of sanitation, sustainability and climate change, processed products
A_039	Importance should be given to genetic prebreeding, as a basis for breeding programs
A_042	The genetic improvement strategy of agrosavia and within it, breeding programs by species and including previous breeding programs, must be armed. seriously define the new appropriate technologies that should be used as a complement to the conventional breeding based on orderly and well documented judgment for practical use. finally, determine with clarity and decision that investigation and deve…
A_043	The creation of schemes or programs of genetic breeding should be requested at an institutional level for the species finally prioritized. Hopefully these will be valid over time and their timing will be respected. Adjust work groups by affinity or knowledge of the species. To be able to differentiate between work groups by discipline and interdisciplinary. That the programs are led by plant bree…
A_044	It is a very important network to improve and advance the country's plant resources
A_045	There must be projects with a vision and national strategies, with a leader who can mark out the processes.
A_046	In Agrosavia there are key researchers who know the genetic resources, so it is good that they also participate in these groups to quickly advance the process of crop breeding
A_047	It is pertinent for the corporation to take a balance of the capabilities that plant breeders have. There is an important trend in terms of biotechnological knowledge, however, conventional breeding should be strengthened and should have a great weight in the new research proposals.
A_050	I believe that the breeding network must be strengthened within the Corporation, because of the significant contribution it makes. I also believe that there is a supreme need for periodic meetings and congresses to share experiences as well as to carry out training of all kinds in relation to our discipline of knowledge as a whole. According to the previous thing it would be necessary in the meas…
A_052	I think it is appropriate that they have taken into account us researchers who are not qualified as improvers but who contribute to the improvement work.

## Sheet: Crop_Interest
Crop name	Time	Number	Interest
Corn	Current work	12	Increase
Corn	Future	16	Increase
Potato	Current work	11	Equal
Potato	Future	11	Equal
Cocoa tree	Current work	10	Increase
Cocoa tree	Future	16	Increase
Cotton	Current work	7	Decrease
Cotton	Future	6	Decrease
Cape gooseberry	Current work	6	Increase
Cape gooseberry	Future	8	Increase
Bean	Current work	6	Decrease
Bean	Future	5	Decrease
Rice	Current work	5	Decrease
Rice	Future	4	Decrease
Citrus	Current work	5	Decrease
Citrus	Future	4	Decrease
Cassava	Current work	5	Decrease
Cassava	Future	4	Decrease
Oil palm	Current work	4	Increase
Oil palm	Future	7	Increase
Sugarcane	Current work	4	Increase
Sugarcane	Future	5	Increase
Sorghum	Current work	4	Increase
Sorghum	Future	5	Increase
Soybean	Current work	4	Increase
Soybean	Future	5	Increase
Soursop	Current work	4	Equal
Soursop	Future	4	Equal
Sweetpotato	Current work	3	Equal
Sweetpotato	Future	3	Equal
Lulo/Naranjilla	Current work	3	Decrease
Lulo/Naranjilla	Future	2	Decrease
Rubber tree	Current work	3	Decrease
Rubber tree	Future	1	Decrease
Tamarillo	Current work	3	Decrease
Tamarillo	Future	1	Decrease
Tobacco	Current work	3	Decrease
Tobacco	Future	0	Decrease
Avocado	Current work	2	Increase
Avocado	Future	14	Increase
Blackberry	Current work	2	Increase
Blackberry	Future	9	Increase
Guava	Current work	2	Increase
Guava	Future	7	Increase
Onion	Current work	2	Increase
Onion	Future	5	Increase
Eggplant	Current work	2	Increase
Eggplant	Future	4	Increase
Bananas and plantains	Current work	2	Increase
Bananas and plantains	Future	4	Increase
Passifloras	Current work	2	Increase
Passifloras	Future	3	Increase
Forages	Current work	1	Increase
Forages	Future	6	Increase
Quinoa	Current work	1	Increase
Quinoa	Future	4	Increase
Pepper	Current work	1	Increase
Pepper	Future	3	Increase
Peach palm	Current work	1	Increase
Peach palm	Future	3	Increase
Mango fruit	Current work	1	Increase
Mango fruit	Future	3	Increase

## Sheet: Breeding_methods
Breeding method	Count
Adaptation testing	3
Asexual propagation	1
Backcrossing	13
Clonal selection	27
Double haploid	3
Full sibling selection	10
Genetic transformation	1
Genomic selection	1
Half sibling selection	7
Interespecific breeding	1
Marker assisted selection	15
Mass selection (cross-pollinated )	11
Mass selection (Self-pollinated)	18
Modified recurring selection	1
Pedigree	12
Phenotypic characterization	4
Population improvement	1
Progeny testing	8
Recurrent selection with androesterility	1
Single seed descentent	4

## Sheet: Use_Germplasm_bank
Use Germplasm bank	Count
Never	19
4-5 times	1
3-4 times	7
1-2 times	21
>5	4
Total	52

## Sheet: Coll_External_Institutions
Institutions	Count
Cenicaña (Colombia)	5
Cenipalma (Colombia)	3
CIAT (Colombia)	19
CIMMYT (Mexico)	7
CIP (Peru)	5
CIRAD (France)	5
Embrapa (Brazil)	10
Fedearroz (Colombia)	3
INIAP (Ecuador)	2
Instituto SINCHI (Colombia)	2
North Carolina State University (USA)	2
Universidad de Antioquia (Colombia)	2
Universidad de Córdoba (Colombia)	2
Universidad de los Andes (Colombia)	2
Universidad de Nariño (Colombia)	4
Universidad de Pamplona (Colombia)	2
Universidad Nacional (Colombia)	23
University of Nebraska (USA)	3
USDA (USA)	2
Wageningen University & Research (Netherlands)	3
